# Supplementary material for: Relationships among social support, decision self-efficacy, and decision regret in colorectal chemotherapy cancer patients: A mediating model
Source: PLoS One. 2026 Jan 16;21(1):e0339927. doi: 10.1371/journal.pone.0339927 (PMC12810780; doi:10.1371/journal.pone.0339927)
Supplement: S1 Dataset — (XLSX) [file pone.0339927.s001.xlsx]

## Sheet: juece_2
Q1（Inverse problem）	Q2	Q3（Inverse problem）	Q4（Inverse problem）	Q5	Q6	Q7（Inverse problem）	Q8（Inverse problem）	Q9	Q10（Inverse problem）	Q11	Q12	Q13（Inverse problem）	Q14（Inverse problem）	Q15	Q16	Q17（Inverse problem）	Q18	Q1	Q3	Q4	Q7	Q8	Q10	Q13	Q14	Q17	QPRO	QOPT	QOUT	QS1	QS2	QS3	QS4	QS5_A	QS5_B	QS5_C	QS5_D	QS5_E	QS6_none	QS7_A	QS7_B	QS7_C	QS7_D	QS7_E	QS7_F	QS7_G	QS8_none	QS8_A	QS8_B
4	2	4	5	2	3	4	3	2	5	1	1	5	5	2	2	5	1	2	2	1	2	3	1	1	1	1	14	10	6	3	4	4	3	4	4	4	4	4	1	1	1	1	1	1	0	0	1	1	1
4	1	5	4	2	2	4	4	3	4	2	2	5	5	2	2	5	1	2	1	2	2	2	2	1	1	1	12	13	6	4	3	4	4	4	4	3	4	4	1	1	1	1	1	1	0	0	1	1	1
5	2	4	4	1	1	3	3	2	5	2	1	5	5	2	2	5	1	1	2	2	3	3	1	1	1	1	12	11	6	4	4	3	4	4	3	4	3	3	1	1	1	1	1	1	0	0	1	1	1
4	1	5	5	2	2	3	3	3	5	1	1	5	4	2	2	5	1	2	1	1	3	3	1	1	2	1	12	12	6	3	4	2	2	4	1	3	2	1	1	1	1	1	1	0	0	0	1	1	1
5	2	4	5	1	1	4	5	3	4	2	2	5	5	1	2	5	1	1	2	1	2	1	2	1	1	1	10	12	5	3	4	4	4	4	4	4	3	4	1	1	1	1	1	1	1	0	1	1	1
4	1	5	4	2	2	5	4	2	5	1	1	4	4	2	3	4	2	2	1	2	1	2	1	2	2	2	11	11	9	3	4	2	3	4	4	3	3	3	1	1	1	1	1	1	1	0	1	1	1
5	1	4	5	2	2	4	5	2	4	1	1	5	5	2	2	5	1	1	2	1	2	1	2	1	1	1	11	9	6	4	3	3	4	4	4	3	3	4	1	1	1	1	1	1	0	0	1	1	1
5	2	5	5	2	1	4	4	2	5	1	1	4	5	3	2	4	2	1	1	1	2	2	1	2	1	2	10	10	9	4	3	3	4	4	4	3	4	3	1	1	1	1	1	1	1	0	1	1	1
5	1	4	5	1	1	4	5	2	4	1	1	4	4	2	3	5	2	1	2	1	2	1	2	2	2	1	9	11	8	4	4	4	4	4	4	4	4	4	1	1	1	1	1	1	1	0	1	1	1
5	2	4	4	1	3	4	4	2	5	2	2	5	5	2	2	4	1	1	2	2	2	2	1	1	1	2	13	11	7	4	3	4	4	4	4	3	4	3	1	1	1	1	1	1	0	0	1	1	1
4	1	4	5	2	1	5	4	2	5	1	1	5	5	2	2	4	1	2	2	1	1	2	1	1	1	2	10	9	7	2	4	2	1	4	2	2	1	1	1	1	1	1	0	0	0	0	1	1	1
4	1	5	4	2	2	4	4	2	4	1	2	5	4	1	2	5	1	2	1	2	2	2	2	1	2	1	12	12	5	1	4	1	1	2	2	3	1	1	1	1	0	0	0	0	0	0	1	1	0
5	2	5	4	1	2	4	4	2	5	1	2	5	5	2	3	5	1	1	1	2	2	2	1	1	1	1	11	10	7	3	4	1	2	4	1	4	2	1	1	1	1	1	0	0	0	0	1	1	1
4	1	4	4	2	1	4	4	2	5	2	1	5	5	2	2	5	2	2	2	2	2	2	1	1	1	1	12	10	7	3	4	2	3	4	4	3	3	3	1	1	1	1	1	1	1	0	1	1	1
5	1	5	5	1	1	3	5	2	4	1	2	5	4	3	2	5	1	1	1	1	3	1	2	1	2	1	9	11	7	3	4	1	2	3	2	2	1	1	1	1	1	0	0	0	0	0	1	1	1
4	2	4	4	2	2	4	4	3	5	2	2	4	5	2	2	4	2	2	2	2	2	2	1	2	1	2	14	13	8	3	4	2	2	4	2	2	2	1	1	1	1	1	1	0	0	0	1	1	1
5	1	5	5	2	1	3	5	3	4	1	1	5	5	2	3	5	1	1	1	1	3	1	2	1	1	1	10	10	7	4	3	4	4	4	4	3	4	4	1	1	1	1	1	1	0	0	1	1	1
5	2	4	5	2	3	5	3	1	5	1	1	5	5	1	3	4	1	1	2	1	1	3	1	1	1	2	12	9	7	4	3	3	4	4	4	3	3	4	1	1	1	1	1	1	0	0	1	1	1
4	1	4	4	1	3	4	5	2	4	1	1	5	4	2	2	4	1	2	2	2	2	1	2	1	2	2	13	10	7	3	4	2	2	4	2	3	2	1	1	1	1	1	1	0	0	0	1	1	1
5	2	5	5	2	2	3	4	1	5	2	1	4	5	2	2	4	2	1	1	1	3	2	1	2	1	2	12	10	8	3	4	2	2	4	2	2	1	1	1	1	1	0	0	0	0	0	1	1	1
5	2	5	4	2	1	5	5	2	5	1	2	5	5	2	2	4	1	1	1	2	1	1	1	1	1	2	10	9	7	3	4	2	3	4	4	3	3	3	1	1	1	1	1	1	1	0	1	1	1
5	2	5	5	3	2	4	3	1	4	1	1	5	4	2	3	5	1	1	1	1	2	3	2	1	2	1	12	11	7	3	4	2	3	4	1	3	3	1	1	1	1	1	0	0	0	0	1	1	1
5	2	5	5	1	1	4	3	3	4	2	1	4	5	1	2	5	1	1	1	1	2	3	2	2	1	1	9	14	5	3	3	2	4	4	1	2	2	1	1	1	1	1	0	0	0	0	1	1	1
5	2	4	4	2	2	5	5	1	5	1	2	5	5	2	2	5	2	1	2	2	1	1	1	1	1	1	12	8	7	3	4	1	1	4	1	3	1	1	1	1	1	0	0	0	0	0	1	1	1
4	2	5	5	2	2	4	3	3	4	2	1	4	5	2	2	5	1	2	1	1	2	3	2	2	1	1	12	14	6	3	4	2	2	4	1	2	2	1	1	1	1	1	0	0	0	0	1	1	1
5	2	5	5	2	2	3	4	2	4	1	1	5	5	2	2	5	1	1	1	1	3	2	2	1	1	1	12	10	6	3	4	2	1	4	1	3	1	1	1	1	1	0	0	0	0	0	1	1	1
4	2	4	4	1	3	5	3	1	4	1	1	5	5	2	2	5	2	2	2	2	1	3	2	1	1	1	13	10	7	3	3	4	4	4	4	3	4	4	1	1	1	1	1	1	1	0	1	1	1
5	2	4	4	2	2	3	4	2	5	2	2	4	5	2	2	5	1	1	2	2	3	2	1	2	1	1	14	12	6	4	4	4	4	4	3	4	3	3	1	1	1	1	1	1	0	0	1	1	1
5	2	5	5	1	1	4	5	1	5	1	1	5	4	2	3	5	1	1	1	1	2	1	1	1	2	1	9	8	7	4	3	4	3	4	4	4	4	4	1	1	1	1	1	1	1	0	1	1	1
5	2	4	4	2	3	4	4	2	5	1	1	4	5	1	2	5	1	1	2	2	2	2	1	2	1	1	14	10	5	3	4	4	3	4	4	3	3	3	1	1	1	1	1	1	0	0	1	1	1
4	1	5	5	2	3	5	5	1	4	1	1	5	5	2	2	5	2	2	1	1	1	1	2	1	1	1	11	8	7	3	4	2	2	4	1	3	2	1	1	1	1	1	0	0	0	0	1	1	1
5	2	4	5	2	3	4	3	2	5	2	2	5	5	2	2	5	2	1	2	1	2	3	1	1	1	1	13	12	7	3	4	2	2	4	1	2	1	1	1	1	1	0	0	0	0	0	1	1	1
5	2	4	4	2	1	3	4	1	4	2	1	5	5	2	3	5	1	1	2	2	3	2	2	1	1	1	13	10	7	3	4	2	2	4	2	3	2	1	1	1	1	1	1	0	0	0	1	1	1
4	2	4	5	2	2	3	5	2	5	1	1	4	4	2	2	4	1	2	2	1	3	1	1	2	2	2	14	10	7	3	4	2	2	4	2	2	1	1	1	1	1	0	0	0	0	0	1	1	1
5	1	5	4	2	3	5	3	3	5	1	1	5	5	2	2	5	1	1	1	2	1	3	1	1	1	1	11	11	6	3	4	4	3	4	4	3	3	3	1	1	1	1	1	1	0	0	1	1	1
5	2	4	4	3	1	5	3	3	4	2	2	4	4	2	3	4	1	1	2	2	1	3	2	2	2	2	12	16	8	4	3	4	4	4	4	3	4	4	1	1	1	1	1	1	1	0	1	1	1
5	2	5	4	2	2	3	5	2	5	1	1	5	5	2	2	5	1	1	1	2	3	1	1	1	1	1	13	8	6	3	4	2	3	4	1	3	3	1	1	1	1	1	0	0	0	0	1	1	1
4	2	5	4	2	1	4	3	2	4	1	1	4	4	2	2	5	1	2	1	2	2	3	2	2	2	1	12	13	6	3	3	2	4	4	1	2	2	1	1	1	1	1	0	0	0	0	1	1	1
5	1	4	5	2	3	5	3	2	5	2	1	5	5	2	2	5	1	1	2	1	1	3	1	1	1	1	11	11	6	3	4	2	1	4	2	2	2	1	1	1	1	1	0	0	0	0	1	1	1
5	2	5	4	2	2	3	4	1	5	1	1	4	5	2	2	5	1	1	1	2	3	2	1	2	1	1	13	9	6	3	4	2	2	4	1	2	1	1	1	1	1	0	0	0	0	0	1	1	1
5	2	5	4	2	3	4	5	2	4	2	1	5	4	2	3	5	2	1	1	2	2	1	2	1	2	1	13	11	8	3	4	2	2	4	1	2	1	1	1	1	1	1	1	0	0	0	1	1	1
4	2	5	5	1	2	3	4	1	5	2	2	5	5	2	2	5	1	2	1	1	3	2	1	1	1	1	12	10	6	3	4	2	2	4	2	2	1	1	1	1	1	1	0	0	0	0	1	1	1
5	1	4	4	2	2	3	4	2	5	1	1	5	4	2	2	4	1	1	2	2	3	2	1	1	2	2	13	10	7	3	4	2	1	4	1	3	2	1	1	1	1	0	1	0	0	0	1	1	1
5	2	4	5	1	2	4	4	2	4	2	1	4	5	2	3	5	1	1	2	1	2	2	2	2	1	1	11	12	7	3	4	4	4	4	4	3	4	4	1	1	1	1	1	1	0	0	1	1	1
5	2	4	5	2	3	5	3	2	4	1	1	5	5	2	2	4	2	1	2	1	1	3	2	1	1	2	12	11	8	3	3	4	4	4	4	4	4	4	1	1	1	1	1	1	0	0	1	1	1
5	2	5	4	1	2	4	4	2	5	2	1	5	5	2	2	4	1	1	1	2	2	2	1	1	1	2	11	10	7	3	4	3	4	4	4	3	4	4	1	1	1	1	1	1	0	0	1	1	1
4	1	5	5	2	1	4	3	1	4	1	1	5	5	2	2	5	1	2	1	1	2	3	2	1	1	1	10	10	6	4	3	3	4	4	4	4	3	3	1	1	1	1	1	1	1	0	1	1	1
5	2	5	4	1	2	4	4	2	5	1	1	5	5	2	2	4	1	1	1	2	2	2	1	1	1	2	11	9	7	4	3	3	4	4	4	3	4	3	1	1	1	1	1	1	1	0	1	1	1
5	2	4	5	2	2	5	4	1	5	2	1	5	5	2	3	5	1	1	2	1	1	2	1	1	1	1	11	9	7	4	4	4	4	4	4	4	4	4	1	1	1	1	1	1	1	0	1	1	1
3	4	3	3	3	3	4	2	3	3	3	3	3	3	3	3	3	4	3	3	3	2	4	3	3	3	3	21	22	13	2	4	2	2	4	2	2	2	1	1	1	1	0	0	0	0	0	1	1	1
3	3	4	3	3	2	3	2	3	3	2	3	3	2	3	4	3	3	3	2	3	3	4	3	3	4	3	19	22	13	3	4	2	2	3	2	2	2	1	1	1	1	1	0	0	0	0	1	1	1
3	4	3	3	3	3	3	3	3	3	3	3	2	2	3	3	3	3	3	3	3	3	3	3	4	4	3	22	23	12	3	3	1	1	4	1	3	1	1	1	1	1	1	0	0	0	0	1	1	1
3	3	4	3	3	3	4	2	2	3	2	3	3	2	3	3	3	3	3	2	3	2	4	3	3	4	3	19	21	12	3	4	2	1	4	1	4	1	1	1	1	1	0	0	0	0	0	1	1	1
3	3	3	3	3	3	3	3	3	3	3	3	3	2	3	3	2	4	3	3	3	3	3	3	3	4	4	21	22	14	2	4	1	1	3	1	3	1	1	1	1	1	1	0	0	0	0	1	1	1
3	4	2	3	3	2	3	3	3	3	2	3	2	3	3	3	3	3	3	4	3	3	3	3	4	3	3	22	21	12	3	4	1	1	4	1	3	1	1	1	1	1	0	0	0	0	0	1	1	1
3	3	4	2	3	3	3	3	3	3	2	3	3	2	3	3	2	3	3	2	4	3	3	3	3	4	4	21	21	13	3	4	1	1	4	1	3	1	1	1	1	1	0	0	0	0	0	1	1	1
3	4	3	3	2	2	4	3	3	3	3	3	3	3	3	3	2	3	3	3	3	2	3	3	3	3	4	19	21	13	3	4	2	1	1	1	2	1	1	1	1	0	0	0	0	0	0	1	1	1
3	3	4	2	3	3	3	3	3	3	3	3	3	2	3	3	3	4	3	2	4	3	3	3	3	4	3	21	22	13	2	4	1	1	1	2	2	1	1	1	1	0	0	0	0	0	0	1	1	0
3	3	3	3	3	3	3	2	3	3	2	3	2	2	3	4	3	3	3	3	3	3	4	3	4	4	3	21	23	13	1	4	1	1	2	2	3	1	1	1	1	0	0	0	0	0	0	1	1	0
3	3	3	2	3	3	3	3	3	3	3	3	3	2	3	3	3	3	3	3	4	3	3	3	3	4	3	22	22	12	3	4	2	2	4	1	2	1	1	1	1	1	1	0	0	0	0	1	1	1
3	3	3	3	3	2	3	3	2	3	2	3	3	3	3	3	3	3	3	3	3	3	3	3	3	3	3	20	19	12	3	4	2	2	4	1	2	3	1	1	1	1	1	0	0	0	0	1	1	1
3	4	3	2	3	3	3	3	3	3	3	3	3	2	3	4	3	3	3	3	4	3	3	3	3	4	3	23	22	13	3	4	2	2	4	1	3	1	1	1	1	1	1	0	0	0	0	1	1	1
4	3	3	3	4	3	2	3	3	3	3	3	2	3	3	3	3	3	2	3	3	4	3	3	4	3	3	22	22	12	3	4	2	2	4	1	3	3	1	1	1	1	0	1	0	0	0	1	1	1
3	3	4	2	3	3	3	3	3	3	2	3	3	2	3	3	3	3	3	2	4	3	3	3	3	4	3	21	21	12	3	4	4	3	4	4	4	4	4	1	1	1	1	1	1	0	0	1	1	1
4	4	3	3	3	2	3	3	3	3	3	3	3	3	3	4	3	3	2	3	3	3	3	3	3	3	3	20	21	13	4	2	3	4	4	3	3	3	3	1	1	1	1	1	1	0	0	1	1	1
3	3	4	3	3	3	4	3	3	3	2	3	2	2	3	3	3	3	3	2	3	2	3	3	4	4	3	19	22	12	3	4	4	4	4	4	4	3	4	1	1	1	1	1	1	1	0	1	1	1
3	3	3	3	3	3	3	3	3	3	3	3	3	2	3	3	3	3	3	3	3	3	3	3	3	4	3	21	22	12	4	3	3	4	4	3	4	3	3	1	1	1	1	1	1	1	0	1	1	1
3	3	4	2	3	3	3	3	3	3	3	3	3	3	3	3	3	3	3	2	4	3	3	3	3	3	3	21	21	12	4	4	3	4	4	4	4	4	4	1	1	1	1	1	1	1	0	1	1	1
4	4	3	3	3	2	4	3	3	3	2	3	3	2	3	3	3	3	2	3	3	2	3	3	3	4	3	19	21	12	4	3	3	4	4	3	4	3	3	1	1	1	1	1	1	1	0	1	1	1
3	3	4	2	3	3	3	3	2	3	3	3	2	2	3	3	3	3	3	2	4	3	3	3	4	4	3	21	22	12	3	4	4	4	4	4	3	4	4	1	1	1	1	1	1	1	0	1	1	1
3	3	3	3	3	2	3	3	3	3	3	3	3	2	3	3	2	4	3	3	3	3	3	3	3	4	4	20	22	14	3	3	4	4	4	4	3	3	3	1	1	1	1	1	1	0	0	1	1	1
3	3	3	2	3	3	3	3	3	3	2	3	3	3	3	3	3	3	3	3	4	3	3	3	3	3	3	22	20	12	4	4	4	4	4	3	3	4	3	1	1	1	1	1	1	1	0	1	1	1
3	4	3	3	3	3	2	3	3	3	2	3	3	2	3	4	3	3	3	3	3	4	3	3	3	4	3	23	21	13	4	4	4	4	4	4	3	3	3	1	1	1	1	1	1	0	0	1	1	1
4	3	4	3	3	3	3	3	3	2	3	3	2	2	3	3	2	3	2	2	3	3	3	4	4	4	4	19	24	13	2	4	2	2	4	2	2	1	1	1	1	1	1	0	0	0	0	1	1	1
3	3	3	3	3	2	3	3	2	3	2	3	3	3	3	3	3	2	3	3	3	3	3	3	3	3	3	20	19	11	3	4	2	2	4	2	3	2	1	1	1	1	1	1	0	0	0	1	1	1
3	3	4	2	3	3	2	3	3	3	3	2	3	2	3	4	3	4	3	2	4	4	3	3	3	4	3	22	21	14	2	4	2	2	4	2	3	2	1	1	1	1	0	0	0	0	0	1	1	1
3	4	4	3	3	3	3	3	3	3	2	3	3	2	3	3	3	3	3	2	3	3	3	3	3	4	3	21	21	12	3	4	2	2	4	2	3	2	1	1	1	1	1	0	0	0	0	1	1	1
4	3	4	2	3	3	3	3	3	3	3	3	2	3	3	3	3	3	2	2	4	3	3	3	4	3	3	20	22	12	3	4	2	2	4	2	2	1	1	1	1	1	0	0	0	0	0	1	1	1
3	3	4	3	3	3	4	3	3	3	3	3	3	2	3	3	3	3	3	2	3	2	3	3	3	4	3	19	22	12	3	4	2	2	4	1	3	2	1	1	1	1	1	1	0	0	0	1	1	1
3	4	3	3	3	2	3	3	3	3	3	2	3	2	3	3	3	3	3	3	3	3	3	3	3	4	3	21	21	12	3	4	2	2	4	2	2	1	1	1	1	1	0	0	0	0	0	1	1	1
3	3	3	2	3	3	3	3	2	3	2	3	2	2	3	3	3	3	3	3	4	3	3	3	4	4	3	22	21	12	3	4	2	2	4	1	3	2	1	1	1	1	1	1	0	0	0	1	1	1
3	3	4	3	3	2	4	3	3	3	2	3	3	2	3	3	3	3	3	2	3	2	3	3	3	4	3	18	21	12	4	4	4	4	4	3	4	3	3	1	1	1	1	1	1	0	0	1	1	1
3	4	3	3	3	3	3	3	3	3	3	3	3	2	3	3	3	4	3	3	3	3	3	3	3	4	3	22	22	13	4	3	4	3	4	4	4	4	4	1	1	1	1	1	1	1	0	1	1	1
3	3	4	2	3	3	3	3	3	3	2	3	3	3	3	3	3	3	3	2	4	3	3	3	3	3	3	21	20	12	3	4	4	3	4	4	3	3	3	1	1	1	1	1	1	0	0	1	1	1
4	3	3	3	3	3	3	3	3	3	3	2	2	2	3	3	3	3	2	3	3	3	3	3	4	4	3	20	22	12	4	3	4	4	4	4	3	4	4	1	1	1	1	1	1	1	0	1	1	1
3	3	3	3	3	2	4	3	3	3	2	3	3	2	3	3	3	4	3	3	3	2	3	3	3	4	3	19	21	13	3	4	2	3	4	1	3	3	1	1	1	1	1	0	0	0	0	1	1	1
3	3	4	3	3	3	3	3	2	3	3	3	3	2	3	3	3	3	3	2	3	3	3	3	3	4	3	20	21	12	3	4	2	2	3	1	3	1	1	1	1	1	1	1	0	0	0	1	1	1
3	4	2	3	3	2	3	3	3	3	3	3	3	3	3	3	3	3	3	4	3	3	3	3	3	3	3	22	21	12	3	4	2	2	4	1	2	1	1	1	1	1	1	0	0	0	0	1	1	1
4	3	3	3	3	3	4	3	3	3	2	3	2	2	3	3	3	3	2	3	3	2	3	3	4	4	3	19	22	12	3	4	2	2	4	1	2	3	1	1	1	1	1	0	0	0	0	1	1	1
3	3	4	3	4	2	3	3	3	3	3	3	3	2	3	3	3	4	3	2	3	3	3	3	3	4	3	20	22	13	3	4	2	2	4	1	3	1	1	1	1	1	1	0	0	0	0	1	1	1
3	4	3	2	3	3	2	3	3	3	2	2	3	2	3	3	3	3	3	3	4	4	3	3	3	4	3	24	20	12	3	4	2	2	4	1	3	3	1	1	1	1	0	1	0	0	0	1	1	1
3	3	2	3	3	3	3	2	3	2	3	3	3	3	3	3	3	3	3	4	3	3	4	4	3	3	3	22	23	12	3	4	1	1	4	1	3	3	1	1	1	1	1	0	0	0	0	1	1	1
4	3	4	2	3	3	4	3	3	3	2	3	2	2	3	3	3	3	2	2	4	2	3	3	4	4	3	19	22	12	3	4	1	2	4	1	3	1	1	1	1	1	0	0	0	0	0	1	1	1
3	4	3	3	3	3	3	3	2	3	2	3	3	2	3	3	3	2	3	3	3	3	3	3	3	4	3	22	20	11	3	4	1	2	4	1	3	1	1	1	1	1	1	0	0	0	0	1	1	1
3	4	4	2	4	2	3	3	3	3	3	2	3	2	3	3	3	3	3	2	4	3	3	3	3	4	3	22	21	12	3	4	1	2	3	1	3	1	1	1	1	1	0	1	0	0	0	1	1	1
4	4	3	3	4	3	3	3	3	3	3	3	2	3	3	3	3	3	2	3	3	3	3	3	4	3	3	22	22	12	3	4	1	2	4	1	4	2	1	1	1	1	1	0	0	0	0	1	1	1
3	3	3	2	3	2	4	3	3	3	2	3	3	2	3	3	3	3	3	3	4	2	3	3	3	4	3	20	21	12	3	4	1	2	3	1	3	1	1	1	1	1	0	0	0	0	0	1	1	1
3	4	4	3	3	3	3	3	2	3	3	2	3	2	3	4	3	3	3	2	3	3	3	3	3	4	3	21	20	13	3	4	1	2	4	1	3	2	1	1	1	1	1	0	0	0	0	1	1	1
3	3	3	2	3	3	3	2	3	3	3	3	3	2	3	3	3	3	3	3	4	3	4	3	3	4	3	22	23	12	3	4	2	1	3	1	3	1	1	1	1	1	1	1	0	0	0	1	1	1
3	3	4	3	4	2	2	3	3	3	3	3	2	2	3	3	3	3	3	2	3	4	3	3	4	4	3	21	23	12	3	4	2	1	4	1	3	2	1	1	1	1	0	0	0	0	0	1	1	1
3	4	3	3	3	3	3	3	3	3	2	3	3	2	3	4	3	3	3	3	3	3	3	3	3	4	3	22	21	13	3	3	2	1	4	1	3	1	1	1	1	1	1	1	0	0	0	1	1	1
4	3	2	2	3	2	3	3	3	2	2	2	3	3	3	3	3	3	2	4	4	3	3	4	3	3	3	21	20	12	3	4	2	1	4	1	2	2	1	1	1	1	0	0	0	0	0	1	1	1
3	3	3	3	3	3	3	3	2	3	2	3	3	2	3	3	3	3	3	3	3	3	3	3	3	4	3	21	20	12	3	4	2	1	4	1	4	1	1	1	1	1	1	1	0	0	0	1	1	1
3	4	3	2	4	2	4	3	3	3	3	3	2	2	3	4	3	3	3	3	4	2	3	3	4	4	3	22	23	13	3	3	2	1	4	1	3	2	1	1	1	1	0	0	0	0	0	1	1	1
3	3	4	3	3	3	3	3	3	3	2	3	3	2	3	3	3	3	3	2	3	3	3	3	3	4	3	20	21	12	3	4	1	1	4	1	3	1	1	1	1	1	1	1	0	0	0	1	1	1
3	3	3	2	4	3	3	3	3	3	3	3	3	3	3	3	3	2	3	3	4	3	3	3	3	3	3	23	21	11	3	4	1	1	3	1	4	2	1	1	1	1	0	0	0	0	0	1	1	1
4	3	4	3	3	2	2	2	3	2	3	2	2	2	3	4	3	3	2	2	3	4	4	4	4	4	3	19	24	13	3	4	1	1	4	1	4	1	1	1	1	1	1	0	0	0	0	1	1	1
3	4	3	3	3	3	3	3	2	3	3	3	3	2	3	3	2	3	3	3	3	3	3	3	3	4	4	22	21	13	3	4	2	1	3	1	4	2	1	1	1	1	0	0	0	0	0	1	1	1
3	3	2	2	3	2	3	3	3	3	2	3	3	2	3	3	3	2	3	4	4	3	3	3	3	4	3	22	21	11	3	3	1	1	4	1	3	1	1	1	1	1	1	0	0	0	0	1	1	1
3	4	3	3	3	3	3	3	3	3	2	3	3	3	3	4	3	3	3	3	3	3	3	3	3	3	3	22	20	13	3	4	2	1	4	1	4	1	1	1	1	1	0	0	0	0	0	1	1	1
3	4	3	3	3	2	4	3	2	2	2	3	2	2	3	3	3	3	3	3	3	2	3	4	4	4	3	20	22	12	2	4	1	1	3	1	3	1	1	1	1	1	1	0	0	0	0	1	1	1
4	3	3	2	4	3	3	3	3	3	3	2	3	2	3	4	2	3	2	3	4	3	3	3	3	4	4	22	21	14	3	4	1	1	4	1	3	1	1	1	1	1	0	0	0	0	0	1	1	1
3	4	3	3	3	2	3	2	3	3	2	3	3	2	3	3	3	3	3	3	3	3	4	3	3	4	3	21	22	12	3	4	2	1	1	1	2	1	1	1	1	0	0	0	0	0	0	1	1	1
4	4	2	2	3	3	4	3	3	3	3	3	2	2	3	3	3	3	2	4	4	2	3	3	4	4	3	22	23	12	2	4	1	1	1	2	2	1	1	1	1	0	0	0	0	0	0	1	1	0
3	3	3	3	3	3	3	3	3	2	3	2	3	3	3	3	3	3	3	3	3	3	3	4	3	3	3	21	21	12	1	4	1	1	2	2	3	1	1	1	1	0	0	0	0	0	0	1	1	0
3	4	3	3	3	3	3	3	2	3	3	3	3	2	3	3	3	3	3	3	3	3	3	3	3	4	3	22	21	12	2	4	2	2	4	2	3	2	1	1	1	1	0	1	0	0	0	1	1	1
3	3	3	2	3	2	2	3	3	3	2	3	2	3	3	3	3	3	3	3	4	4	3	3	4	3	3	22	21	12	2	4	2	2	4	2	3	1	1	1	1	1	0	0	0	0	0	1	1	1
3	4	3	3	3	3	3	3	3	3	3	2	3	2	3	4	3	3	3	3	3	3	3	3	3	4	3	22	21	13	2	4	2	2	4	2	2	2	1	1	1	1	0	0	0	0	0	1	1	1
4	3	3	3	3	2	3	3	2	3	2	3	2	2	3	3	3	2	2	3	3	3	3	3	4	4	3	19	21	11	3	4	2	2	4	2	3	1	1	1	1	1	0	0	0	0	0	1	1	1
3	4	3	2	4	3	3	3	3	3	3	3	3	2	3	3	3	3	3	3	4	3	3	3	3	4	3	24	22	12	3	4	2	2	4	2	2	2	1	1	1	1	0	1	0	0	0	1	1	1
3	4	3	3	3	3	2	3	3	3	2	3	2	3	3	4	3	3	3	3	3	4	3	3	4	3	3	23	21	13	3	4	2	2	3	2	2	1	1	1	1	1	1	0	0	0	0	1	1	1
4	3	2	3	4	2	3	3	3	2	2	3	3	2	3	3	3	3	2	4	3	3	3	4	3	4	3	21	22	12	3	4	2	2	4	2	3	2	1	1	1	1	0	0	0	0	0	1	1	1
3	4	3	2	4	3	3	3	2	3	2	2	3	2	3	3	3	2	3	3	4	3	3	3	3	4	3	24	19	11	3	4	2	2	3	2	2	1	1	1	1	1	1	0	0	0	0	1	1	1
3	4	3	3	3	2	3	2	3	3	3	3	3	2	3	4	3	3	3	3	3	3	4	3	3	4	3	21	23	13	3	4	1	2	4	2	3	2	1	1	1	1	0	1	0	0	0	1	1	1
4	3	3	3	3	2	3	3	3	3	2	3	2	3	3	3	2	3	2	3	3	3	3	3	4	3	4	19	21	13	3	4	1	1	3	1	2	1	1	1	1	1	1	0	0	0	0	1	1	1
3	4	2	2	3	3	4	3	2	3	3	2	3	2	3	3	3	3	3	4	4	2	3	3	3	4	3	23	20	12	3	4	1	2	4	1	2	2	1	1	1	1	0	0	0	0	0	1	1	1
3	3	3	3	4	3	3	3	3	3	3	3	2	3	3	3	3	3	3	3	3	3	3	3	4	3	3	22	22	12	3	4	1	2	3	1	2	1	1	1	1	1	1	0	0	0	0	1	1	1
3	3	3	3	3	2	3	3	3	2	2	3	3	2	3	3	3	3	3	3	3	3	3	4	3	4	3	20	22	12	3	4	2	1	4	1	3	2	1	1	1	1	0	1	0	0	0	1	1	1
4	3	3	2	4	3	3	2	2	3	3	3	2	2	3	3	3	2	2	3	4	3	4	3	4	4	3	22	23	11	3	4	2	2	4	1	3	2	1	1	1	1	1	0	0	0	0	1	1	1
3	4	3	3	3	2	3	3	3	3	2	2	3	3	3	3	3	3	3	3	3	3	3	3	3	3	3	21	19	12	3	4	2	1	4	1	3	2	1	1	1	1	1	0	0	0	0	1	1	1
3	3	3	2	4	3	3	3	3	3	3	3	3	2	3	3	2	3	3	3	4	3	3	3	3	4	4	23	22	13	3	4	2	2	4	1	2	1	1	1	1	1	0	0	0	0	0	1	1	1
3	3	3	2	3	3	2	3	2	2	2	3	2	2	3	3	3	3	3	3	4	4	3	4	4	4	3	23	22	12	3	4	2	2	3	1	3	1	1	1	1	1	1	1	0	0	0	1	1	1
4	3	3	3	3	2	3	3	3	3	3	3	3	2	3	3	3	4	2	3	3	3	3	3	3	4	3	19	22	13	3	4	2	2	4	1	2	1	1	1	1	1	1	0	0	0	0	1	1	1
3	3	3	2	3	3	3	2	3	3	2	3	3	3	3	3	3	3	3	3	4	3	4	3	3	3	3	22	21	12	3	4	2	2	4	1	2	3	1	1	1	1	1	0	0	0	0	1	1	1
3	3	3	3	4	3	3	3	3	3	2	3	2	2	3	3	3	3	3	3	3	3	3	3	4	4	3	22	22	12	3	4	2	2	4	1	3	1	1	1	1	1	1	0	0	0	0	1	1	1
3	4	3	3	3	2	2	3	2	2	2	3	3	2	3	3	3	4	3	3	3	4	3	4	3	4	3	22	21	13	3	4	2	2	4	1	3	3	1	1	1	1	0	1	0	0	0	1	1	1
4	4	3	3	3	3	3	3	3	3	3	3	2	2	3	4	3	3	2	3	3	3	3	3	4	4	3	21	23	13	3	4	1	1	4	1	3	3	1	1	1	1	1	0	0	0	0	1	1	1
3	3	3	2	3	2	3	3	3	3	2	3	3	3	3	3	3	3	3	3	4	3	3	3	3	3	3	21	20	12	3	4	1	2	4	1	3	1	1	1	1	1	0	0	0	0	0	1	1	1
3	3	3	2	4	3	4	2	3	3	2	3	2	2	3	3	3	3	3	3	4	2	4	3	4	4	3	22	23	12	3	4	1	2	4	1	3	1	1	1	1	1	1	0	0	0	0	1	1	1
3	3	3	3	3	3	3	3	2	3	2	3	3	2	3	3	3	3	3	3	3	3	3	3	3	4	3	21	20	12	3	4	1	2	3	1	3	1	1	1	1	1	0	1	0	0	0	1	1	1
4	4	3	3	3	3	3	3	3	3	3	3	3	3	3	3	3	3	2	3	3	3	3	3	3	3	3	21	21	12	2	4	2	1	4	2	2	1	1	1	1	1	1	0	0	0	0	1	1	1
3	3	3	2	3	2	4	3	3	3	3	3	3	2	3	3	3	3	3	3	4	2	3	3	3	4	3	20	22	12	3	4	2	2	4	1	2	1	1	1	1	1	0	1	0	0	0	1	1	1
3	3	3	3	3	3	3	3	3	3	3	3	3	2	3	3	2	3	3	3	3	3	3	3	3	4	4	21	22	13	3	4	2	1	4	2	3	1	1	1	1	1	1	0	0	0	0	1	1	1
4	4	4	3	3	2	3	3	2	2	2	3	2	2	3	3	3	3	2	2	3	3	3	4	4	4	3	19	22	12	3	4	2	2	4	1	2	2	1	1	1	1	0	1	0	0	0	1	1	1
3	3	3	3	3	3	2	3	3	3	2	3	3	3	3	3	3	3	3	3	3	4	3	3	3	3	3	22	20	12	3	4	2	2	4	2	3	2	1	1	1	1	1	0	0	0	0	1	1	1
3	3	4	3	4	3	3	3	3	3	3	2	3	2	3	3	3	3	3	2	3	3	3	3	3	4	3	21	21	12	3	4	2	2	4	1	3	1	1	1	1	1	0	1	0	0	0	1	1	1
4	4	3	3	3	2	3	3	2	3	3	3	3	2	3	4	3	3	2	3	3	3	3	3	3	4	3	20	21	13	3	4	2	2	4	1	3	2	1	1	1	1	1	0	0	0	0	1	1	1
3	3	4	2	3	3	4	3	3	3	2	3	3	2	3	3	3	3	3	2	4	2	3	3	3	4	3	20	21	12	3	4	2	1	4	1	3	1	1	1	1	1	1	1	0	0	0	1	1	1
3	4	3	3	3	3	3	3	3	3	3	3	3	3	3	3	3	3	3	3	3	3	3	3	3	3	3	22	21	12	3	4	1	2	4	2	3	2	1	1	1	1	0	0	0	0	0	1	1	1
3	3	4	3	4	2	3	3	3	3	2	2	3	2	3	3	3	3	3	2	3	3	3	3	3	4	3	20	20	12	2	4	2	1	4	2	3	2	1	1	1	1	1	0	0	0	0	1	1	1
3	4	3	2	3	3	3	3	2	3	3	3	3	3	3	4	2	4	3	3	4	3	3	3	3	3	4	23	20	15	3	4	1	2	4	2	3	1	1	1	1	1	0	0	0	0	0	1	1	1
3	4	2	2	3	3	3	3	3	2	2	3	2	3	3	3	3	3	3	4	4	3	3	4	4	3	3	24	22	12	3	4	1	2	4	2	3	2	1	1	1	1	1	0	0	0	0	1	1	1
3	4	3	2	3	2	4	2	3	3	2	2	3	2	3	3	3	3	3	3	4	2	4	3	3	4	3	21	21	12	3	4	2	1	4	1	3	2	1	1	1	1	0	0	0	0	0	1	1	1
4	3	3	3	4	3	3	3	3	3	2	3	3	2	3	3	3	4	2	3	3	3	3	3	3	4	3	21	21	13	3	4	2	2	4	2	3	2	1	1	1	1	1	0	0	0	0	1	1	1
3	4	3	2	3	3	3	3	2	3	3	3	3	2	3	3	3	3	3	3	4	3	3	3	3	4	3	23	21	12	3	4	2	1	4	1	2	1	1	1	1	1	1	1	0	0	0	1	1	1
3	3	4	3	3	2	3	3	3	3	2	3	2	3	3	3	3	4	3	2	3	3	3	3	4	3	3	19	21	13	2	4	1	1	4	2	2	1	1	1	1	1	0	0	0	0	0	1	1	1
3	3	3	2	3	3	4	3	3	3	3	2	3	2	2	3	3	3	3	3	4	2	3	3	3	4	3	21	21	11	3	4	2	2	4	1	3	2	1	1	1	1	1	0	0	0	0	1	1	1
4	3	4	3	4	2	3	3	3	2	2	3	2	2	3	3	2	3	2	2	3	3	3	4	4	4	4	19	23	13	3	4	2	2	4	1	2	1	1	1	1	1	0	0	0	0	0	1	1	1
3	4	2	3	3	3	3	3	2	3	3	3	3	2	3	4	3	4	3	4	3	3	3	3	3	4	3	23	21	14	3	4	2	2	4	2	3	1	1	1	1	1	1	1	0	0	0	1	1	1
3	3	3	2	3	3	3	3	3	3	2	3	3	3	2	3	3	3	3	3	4	3	3	3	3	3	3	22	20	11	3	4	2	1	4	2	2	1	1	1	1	1	0	0	0	0	0	1	1	1
4	3	3	2	4	2	2	3	3	3	2	3	3	2	3	3	3	4	2	3	4	4	3	3	3	4	3	22	21	13	3	4	1	2	4	2	2	3	1	1	1	1	1	0	0	0	0	1	1	1
3	3	4	2	3	3	3	3	2	2	2	2	2	2	3	4	3	3	3	2	4	3	3	4	4	4	3	21	21	13	3	4	2	1	3	2	3	2	1	1	1	1	0	0	0	0	0	1	1	1
3	3	3	3	3	2	3	3	3	3	3	3	3	2	3	4	3	4	3	3	3	3	3	3	3	4	3	20	22	14	2	4	2	2	4	2	2	1	1	1	1	1	1	1	0	0	0	1	1	1
3	4	3	2	3	3	2	3	3	3	2	3	3	3	2	3	3	3	3	3	4	4	3	3	3	3	3	24	20	11	3	4	2	2	3	2	3	1	1	1	1	1	0	0	0	0	0	1	1	1
4	3	2	2	4	3	3	3	3	3	2	3	3	2	3	3	3	4	2	4	4	3	3	3	3	4	3	23	21	13	3	4	2	1	4	2	3	2	1	1	1	1	1	0	0	0	0	1	1	1
3	3	4	2	3	2	3	3	3	3	3	2	3	2	3	4	3	3	3	2	4	3	3	3	3	4	3	20	21	13	3	4	1	2	3	2	2	1	1	1	1	1	0	0	0	0	0	1	1	1
3	3	3	3	3	3	4	3	2	3	2	3	3	2	3	4	3	4	3	3	3	2	3	3	3	4	3	20	20	14	3	4	2	1	4	1	3	1	1	1	1	1	1	0	0	0	0	1	1	1
4	4	3	3	3	3	3	3	3	2	2	3	3	3	3	3	3	3	2	3	3	3	3	4	3	3	3	21	21	12	3	4	2	2	4	1	2	2	1	1	1	1	0	1	0	0	0	1	1	1
3	3	3	2	4	3	3	3	3	3	2	2	3	2	3	3	3	4	3	3	4	3	3	3	3	4	3	23	20	13	3	4	1	2	4	1	2	1	1	1	1	1	1	1	0	0	0	1	1	1
3	3	3	3	3	2	3	3	3	3	3	2	3	2	3	4	3	3	3	3	3	3	3	3	3	4	3	20	21	13	3	4	1	2	4	1	3	2	1	1	1	1	0	1	0	0	0	1	1	1
3	3	4	2	4	3	3	3	3	3	2	2	3	2	3	4	3	4	3	2	4	3	3	3	3	4	3	22	20	14	3	4	2	1	4	1	2	1	1	1	1	1	0	0	0	0	0	1	1	1
4	4	3	3	3	3	3	3	3	3	2	2	2	3	3	3	3	4	2	3	3	3	3	3	4	3	3	21	20	13	2	4	2	2	4	1	3	3	1	1	1	1	0	1	0	0	0	1	1	1
3	3	2	2	3	2	3	3	3	3	2	2	3	2	3	4	3	3	3	4	4	3	3	3	3	4	3	22	20	13	3	4	2	1	4	1	3	1	1	1	1	1	0	0	0	0	0	1	1	1
3	3	3	2	3	2	4	3	3	2	3	3	3	3	2	3	2	4	3	3	4	2	3	4	3	3	4	20	22	13	3	4	1	2	4	1	3	2	1	1	1	1	1	0	0	0	0	1	1	1
4	4	4	3	3	3	3	3	3	3	2	2	2	2	3	3	3	3	2	2	3	3	3	3	4	4	3	20	21	12	3	4	2	1	3	1	2	1	1	1	1	1	0	0	0	0	0	1	1	1
3	3	3	2	4	3	3	3	3	3	2	2	3	2	2	4	3	3	3	3	4	3	3	3	3	4	3	23	20	12	3	4	2	1	3	1	3	2	1	1	1	1	1	1	0	0	0	1	1	1
3	3	3	2	3	2	3	3	3	3	2	3	3	3	3	3	3	4	3	3	4	3	3	3	3	3	3	21	20	13	2	4	2	1	4	1	2	1	1	1	1	1	0	0	0	0	0	1	1	1
3	4	4	3	3	3	3	3	3	3	2	2	3	2	3	3	3	3	3	2	3	3	3	3	3	4	3	21	20	12	3	4	2	2	4	1	3	1	1	1	1	1	1	0	0	0	0	1	1	1
4	3	3	2	3	3	3	3	3	2	2	2	2	2	3	3	2	4	2	3	4	3	3	4	4	4	4	21	22	14	3	4	2	2	4	1	2	1	1	1	1	1	0	0	0	0	0	1	1	1
3	3	2	3	4	3	3	3	3	3	3	2	3	2	3	3	3	3	3	4	3	3	3	3	3	4	3	23	21	12	3	4	1	2	4	1	2	2	1	1	1	1	1	1	0	0	0	1	1	1
3	4	3	2	3	2	3	3	3	3	2	2	3	2	3	3	3	4	3	3	4	3	3	3	3	4	3	22	20	13	3	4	2	2	4	2	2	1	1	1	1	1	0	0	0	0	0	1	1	1
4	3	3	2	3	3	4	3	3	3	3	2	2	2	3	3	3	3	2	3	4	2	3	3	4	4	3	20	22	12	3	4	2	2	4	1	3	2	1	1	1	1	1	1	0	0	0	1	1	1
3	3	2	3	3	3	3	3	3	3	3	2	3	2	2	3	3	4	3	4	3	3	3	3	3	4	3	22	21	12	3	4	2	2	4	2	3	1	1	1	1	1	0	0	0	0	0	1	1	1
3	4	3	2	4	3	3	3	3	3	3	2	3	2	3	3	2	3	3	3	4	3	3	3	3	4	4	24	21	13	3	4	1	2	4	1	2	1	1	1	1	1	1	0	0	0	0	1	1	1
4	3	2	3	3	3	2	3	3	2	2	3	3	2	3	3	3	4	2	4	3	4	3	4	3	4	3	22	22	13	3	4	2	2	4	2	2	1	1	1	1	1	1	1	0	0	0	1	1	1
3	3	3	3	3	3	3	3	4	3	2	2	3	2	3	3	3	3	3	3	3	3	3	3	3	4	3	21	21	12	3	4	2	2	4	2	2	3	1	1	1	1	1	0	0	0	0	1	1	1
3	4	4	2	3	3	3	3	3	3	2	2	2	2	2	3	2	4	3	2	4	3	3	3	4	4	4	22	21	13	2	4	1	2	4	2	2	1	1	1	1	1	1	1	0	0	0	1	1	1
4	3	3	2	3	2	3	3	3	3	2	2	3	2	3	3	3	3	2	3	4	3	3	3	3	4	3	20	20	12	3	3	2	2	3	2	2	2	1	1	1	1	0	0	0	0	0	1	1	1
3	3	3	2	4	3	4	3	3	3	2	2	3	2	3	3	3	3	3	3	4	2	3	3	3	4	3	22	20	12	3	4	2	2	4	2	3	1	1	1	1	1	1	0	0	0	0	1	1	1
3	4	2	3	3	3	3	3	3	3	3	2	2	2	3	3	3	4	3	4	3	3	3	3	4	4	3	23	22	13	3	4	2	2	3	2	3	1	1	1	1	1	0	0	0	0	0	1	1	1
4	3	3	2	3	2	3	3	2	3	2	2	3	2	3	3	3	3	2	3	4	3	3	3	3	4	3	20	19	12	3	4	2	2	4	2	2	2	1	1	1	1	1	1	0	0	0	1	1	1
3	3	3	3	3	3	3	3	3	3	2	2	3	2	3	3	3	3	3	3	3	3	3	3	3	4	3	21	20	12	3	4	2	2	4	2	2	1	1	1	1	1	0	0	0	0	0	1	1	1
3	4	2	2	4	3	3	3	2	2	2	2	2	2	2	3	3	3	3	4	4	3	3	4	4	4	3	25	21	11	2	4	2	2	4	2	3	2	1	1	1	1	0	0	0	0	0	1	1	1
4	3	3	3	3	2	2	3	2	3	3	2	3	2	3	3	3	4	2	3	3	4	3	3	3	4	3	20	20	13	2	4	2	2	4	2	3	1	1	1	1	1	0	1	0	0	0	1	1	1
3	3	3	3	3	3	3	3	2	3	2	2	3	2	3	4	2	3	3	3	3	3	3	3	3	4	4	21	19	14	2	4	2	2	4	2	2	1	1	1	1	1	1	0	0	0	0	1	1	1
3	4	3	2	4	3	3	3	3	3	2	2	3	2	3	3	3	3	3	3	4	3	3	3	3	4	3	24	20	12	3	4	2	2	3	2	2	3	1	1	1	1	0	0	0	0	0	1	1	1
4	3	3	2	3	2	3	2	2	3	2	2	3	2	3	3	3	4	2	3	4	3	4	3	3	4	3	20	20	13	3	4	2	2	4	2	3	1	1	1	1	1	1	0	0	0	0	1	1	1
3	3	3	2	3	3	3	2	2	3	3	2	3	2	3	3	3	3	3	3	4	3	4	3	3	4	3	22	21	12	3	4	2	2	3	1	2	1	1	1	1	1	1	1	0	0	0	1	1	1
2	5	1	2	5	2	2	3	3	2	4	4	3	3	3	5	3	3	4	5	4	4	3	4	3	3	3	29	24	14	3	4	1	2	4	2	2	2	1	1	1	1	0	0	0	0	0	1	1	1
1	4	2	2	4	2	2	3	3	3	3	5	2	3	4	3	1	4	5	4	4	4	3	3	4	3	5	27	24	16	2	4	1	2	3	1	3	1	1	1	1	1	0	0	0	0	0	1	1	1
1	5	2	2	4	1	1	2	5	3	4	4	1	3	5	5	2	4	5	4	4	5	4	3	5	3	4	28	28	18	3	4	1	2	4	1	2	1	1	1	1	1	1	1	0	0	0	1	1	1
2	4	1	1	3	2	3	2	3	2	3	3	2	3	5	3	3	3	4	5	5	3	4	4	4	3	3	26	24	14	3	4	2	2	3	2	3	3	1	1	1	1	1	0	0	0	0	1	1	1
1	5	1	1	5	3	2	1	4	2	3	3	3	2	4	3	3	4	5	5	5	4	5	4	3	4	3	32	26	14	3	4	2	2	4	2	2	1	1	1	1	1	1	0	0	0	0	1	1	1
1	5	2	2	3	2	2	2	4	2	2	3	1	1	5	3	3	3	5	4	4	4	4	4	5	5	3	27	27	14	3	4	2	2	4	2	2	3	1	1	1	1	0	1	0	0	0	1	1	1
2	5	1	1	5	3	3	2	3	3	4	2	3	2	3	4	3	5	4	5	5	3	4	3	3	4	3	30	23	15	3	4	2	2	4	2	2	3	1	1	1	1	0	1	0	0	0	1	1	1
1	4	2	2	4	2	2	3	5	2	4	3	1	3	5	5	1	3	5	4	4	4	3	4	5	3	5	27	27	18	3	4	1	2	4	2	3	1	1	1	1	1	1	0	0	0	0	1	1	1
1	5	1	1	3	2	2	3	3	1	5	3	2	2	3	3	2	5	5	5	5	4	3	5	4	4	4	29	27	15	3	4	2	2	3	2	2	1	1	1	1	1	1	0	0	0	0	1	1	1
1	5	1	1	4	2	2	1	5	2	5	3	3	2	3	4	3	3	5	5	5	4	5	4	3	4	3	30	29	13	3	4	2	1	4	2	3	3	1	1	1	1	1	1	0	0	0	1	1	1
1	4	2	2	4	3	1	2	3	1	4	4	2	3	4	3	1	5	5	4	4	5	4	5	4	3	5	29	27	17	3	4	1	2	3	2	3	1	1	1	1	1	0	0	0	0	0	1	1	1
2	5	2	1	3	3	1	3	5	3	3	3	2	2	4	5	2	4	4	4	5	5	3	3	4	4	4	29	25	17	2	4	1	2	4	2	2	2	1	1	1	1	1	0	0	0	0	1	1	1
2	5	2	2	4	2	2	1	4	1	3	4	3	3	3	3	3	3	4	4	4	4	5	5	3	3	3	27	27	12	3	4	2	1	4	2	2	1	1	1	1	1	1	1	0	0	0	1	1	1
1	5	2	2	5	1	2	2	3	2	4	3	2	2	3	4	1	3	5	4	4	4	4	4	4	4	5	28	26	15	3	4	1	2	4	2	2	2	1	1	1	1	0	0	0	0	0	1	1	1
1	5	1	1	4	3	2	3	5	3	3	4	3	3	5	5	3	3	5	5	5	4	3	3	3	3	3	31	24	16	3	4	2	2	4	2	3	2	1	1	1	1	1	0	0	0	0	1	1	1
1	4	2	1	3	2	2	2	4	2	3	2	1	1	5	3	3	5	5	4	5	4	4	4	5	5	3	27	27	16	3	4	2	2	4	1	3	1	1	1	1	1	0	1	0	0	0	1	1	1
1	4	2	2	4	1	2	1	4	1	4	3	2	2	5	5	1	3	5	4	4	4	5	5	4	4	5	26	29	18	3	4	2	2	4	1	3	2	1	1	1	1	1	0	0	0	0	1	1	1
2	5	1	1	5	2	2	2	3	3	5	3	1	3	4	4	2	3	4	5	5	4	4	3	5	3	4	30	26	15	3	4	2	1	4	1	3	1	1	1	1	1	1	1	0	0	0	1	1	1
1	5	1	2	3	2	1	2	5	2	3	3	2	1	3	5	3	3	5	5	4	5	4	4	4	5	3	29	28	14	3	4	2	2	4	1	3	1	1	1	1	1	0	1	0	0	0	1	1	1
1	5	2	2	5	2	2	1	4	1	5	3	2	2	3	3	1	3	5	4	4	4	5	5	4	4	5	29	30	14	3	4	2	2	4	1	3	2	1	1	1	1	1	0	0	0	0	1	1	1
2	4	1	2	4	2	1	2	3	3	4	5	1	3	4	3	3	3	4	5	4	5	4	3	5	3	3	28	27	13	2	4	2	1	2	1	3	1	1	1	1	0	0	0	0	0	0	1	1	0
1	5	1	1	5	1	2	1	4	1	3	3	3	1	3	3	2	4	5	5	5	4	5	5	3	5	4	30	28	14	2	4	1	1	1	2	1	2	1	1	1	0	0	0	0	0	0	1	1	0
1	5	2	2	3	2	1	2	5	2	3	3	3	2	5	5	3	3	5	4	4	5	4	4	3	4	3	28	26	16	2	3	1	1	2	1	2	1	1	1	1	0	0	0	0	0	0	1	1	0
2	4	2	1	5	2	3	2	3	1	3	4	3	1	3	4	2	4	4	4	5	3	4	5	3	5	4	27	27	15	1	4	1	1	2	1	3	2	1	1	1	0	0	0	0	0	0	1	1	0
1	4	1	2	4	3	2	1	4	3	3	3	3	3	5	3	1	5	5	5	4	4	5	3	3	3	5	29	24	18	1	4	1	2	2	1	1	1	1	1	1	0	0	0	0	0	0	1	1	0
1	4	1	2	5	3	3	2	5	3	5	4	2	1	3	5	3	3	5	5	4	3	4	3	4	5	3	29	30	14	1	4	1	1	1	1	1	1	1	1	1	0	0	0	0	0	0	1	1	0
2	5	2	1	3	3	2	1	3	2	3	3	1	3	5	4	1	4	4	4	5	4	5	4	5	3	5	28	26	18	2	4	1	1	2	1	2	2	1	1	1	0	0	0	0	0	0	1	1	0
2	4	1	2	5	3	1	1	3	1	4	4	3	2	4	3	3	5	4	5	4	5	5	5	3	4	3	30	28	15	1	4	1	2	1	2	1	1	1	1	1	0	0	0	0	0	0	1	1	0
1	5	2	2	4	3	1	2	4	1	5	3	1	1	5	4	3	3	5	4	4	5	4	5	5	5	3	30	31	15	2	4	1	1	1	1	2	2	1	1	1	0	0	0	0	0	0	1	1	0
2	4	1	1	5	3	3	1	3	1	3	4	2	3	5	4	2	5	4	5	5	3	5	5	4	3	4	29	27	18	2	4	1	2	2	2	2	1	1	1	1	0	0	0	0	0	0	1	1	0
1	5	2	2	3	2	1	3	3	2	5	3	3	2	3	3	3	3	5	4	4	5	3	4	3	4	3	28	25	12	1	4	1	1	1	2	2	2	1	1	1	0	0	0	0	0	0	1	1	0
1	4	1	1	5	3	3	3	5	3	3	4	1	1	3	4	3	3	5	5	5	3	3	3	5	5	3	30	28	13	3	4	2	3	4	4	3	3	3	1	1	1	1	1	1	1	0	1	1	1
1	4	2	1	5	1	1	2	4	2	5	5	3	3	3	5	2	5	5	4	5	5	4	4	3	3	4	29	28	17	1	3	1	1	2	1	2	2	1	1	1	0	0	0	0	0	0	1	1	0
2	5	1	2	4	2	2	3	3	1	4	3	1	2	3	3	1	5	4	5	4	4	3	5	5	4	5	28	27	16	1	3	1	2	2	1	2	1	1	1	1	0	0	0	0	0	0	1	1	0
1	4	1	1	4	3	4	2	4	2	3	5	2	3	3	3	3	4	5	5	5	2	4	4	4	3	3	28	27	13	1	3	1	2	1	2	2	2	1	1	1	0	0	0	0	0	0	1	1	0
1	5	2	1	4	2	1	2	5	3	4	4	3	2	3	3	1	3	5	4	5	5	4	3	3	4	5	30	27	14	1	4	1	2	2	1	1	1	1	1	1	0	0	0	0	0	0	0	0	0
2	4	1	2	3	1	1	3	4	1	3	3	1	3	3	3	3	5	4	5	4	5	3	5	5	3	3	26	26	14	2	3	1	1	1	1	2	2	1	1	1	0	0	0	0	0	0	0	0	0
2	5	2	1	4	2	2	2	4	2	4	4	1	2	5	3	3	3	4	4	5	4	4	4	5	4	3	28	29	14	1	4	1	1	2	2	3	1	1	1	1	0	0	0	0	0	0	0	0	0
2	5	1	1	5	3	2	1	3	3	4	5	2	2	4	5	3	4	4	5	5	4	5	3	4	4	3	31	28	16	2	3	1	2	1	1	2	2	1	1	1	0	0	0	0	0	0	0	0	0
1	4	2	2	4	1	2	2	4	1	3	3	3	1	3	3	1	5	5	4	4	4	4	5	3	5	5	26	27	16	1	3	1	1	2	2	1	1	1	1	1	0	0	0	0	0	0	0	0	0
2	5	2	1	4	2	2	2	5	3	4	4	1	3	3	5	3	5	4	4	5	4	4	3	5	3	3	28	28	16	1	3	2	1	1	1	2	1	1	1	1	0	0	0	0	0	0	1	1	0
1	5	1	2	4	3	2	2	3	2	3	5	1	1	3	4	2	3	5	5	4	4	4	4	5	5	4	30	29	14	2	4	2	1	2	1	3	1	1	1	1	0	0	0	0	0	0	1	1	0
2	4	2	2	4	1	2	2	4	2	4	3	2	3	3	3	1	3	4	4	4	4	4	4	4	3	5	25	26	14	2	4	1	1	1	2	1	2	1	1	1	0	0	0	0	0	0	1	1	0
1	5	1	1	4	2	2	2	3	3	4	5	1	1	4	5	2	3	5	5	5	4	4	3	5	5	4	30	29	16	2	3	1	1	2	1	2	1	1	1	1	0	0	0	0	0	0	1	1	0
2	5	2	2	5	2	3	2	4	2	3	3	3	3	3	4	2	4	4	4	4	3	4	4	3	3	4	27	24	15	1	4	1	1	2	1	3	2	1	1	1	0	0	0	0	0	0	1	1	0
[truncated: 42 more columns]
